# Supplementary material for: High-performance PBPK model for predicting CYP3A4 induction-mediated drug interactions: a refined and validated approach
Source: Front Pharmacol. 2025 Feb 26;16:1521068. doi: 10.3389/fphar.2025.1521068 (PMC11897275; doi:10.3389/fphar.2025.1521068)
Supplement: Supplementary file 2 [file DataSheet1.zip]

Archive with 1 entries (1 files):
- Rifampicin GastroPlus PK models.mdb
